# Supplementary material for: Extracellular mixed histones are neurotoxic and modulate select neuroimmune responses of glial cells
Source: PLoS One. 2024 Apr 17;19(4):e0298748. doi: 10.1371/journal.pone.0298748 (PMC11023449; doi:10.1371/journal.pone.0298748)
Supplement: S1 Table — (XLSX) [file pone.0298748.s001.xlsx]

## Sheet: Fig1A
Experiment
2 h	MH 0 µg/mL	MH 2 µg/mL	MH 10 µg/mL	MH 50 µg/mL
1	69.4444	83.3333	84.7222	77.7778
2	81.9328	79.4118	90.7563	78.1513
3	89.3929	88.0587	98.0654	80.0534
4	107.628	108.463	103.457	115.137
24 h
1	83.0622	99.8086	106.507	107.847
2	88.421	90.6316	99.4737	81.4737
3	90.2732	87.9414	87.9414	94.9367
4	92.6733	89.703	95.6436	80.7921
5	83.4961	88.5417	83.0078	79.9154
72 h
1	61.811	62.4409	68.6614	47.1653
2	62.7411	62.6722	64.1873	53.3058
3	63.4351	81.2214	83.9695	78.9313
4	85.2514	87.1508	77.3184	30.9497
5	82.3183	77.7996	69.7446	35.6581
6	87.2807	79.8872	69.7995	50.5639

## Sheet: Fig1B
Experiment
2 h	MH 0 µg/mL	MH 2 µg/mL	MH 10 µg/mL	MH 50 µg/mL
1	103.748	85.7571	86.3568	86.9565
2	100.435	83.0189	83.5994	84.18
3	124.138	117.241	100	89.6552
4	113.697	104.238	103.103	99.5081
24 h
1	91.453	85.4701	82.906	84.6154
2	113.435	101.801	60.1108	63.0194
3	91.9355	91.9355	87.0968	56.4516
4	114.058	96.0212	91.2467	80.6366
5	87.9682	95.157	85.1305	92.1302
72 h
1	85.0104	83.6743	87.8497	97.0355
2	81.7546	82.5175	79.0845	81.7546
3	89.5413	89.1743	84.9541	75.9633
4	87.6765	84.9007	85.3793	56.76
5	86.4837	83.406	77.2506	66.4786
6	87.8641	82.5243	79.6116	56.6019

## Sheet: Fig1C
Experiment
24 h	Control	MH 2 µg/mL	MH 50 µg/mL
1	111.504	31.8584	10.6195
2	85.7143	3.1746	0
3	135.151	76.3636	17.5758

## Sheet: Fig1D
Experiment
72 h	Control	MH 50 μg/mL + Control	TAK-242 1 μM	MH 50 μg/mL + TAK-242 1 μM	TAK-242 5 μM	MH 50 μg/mL + TAK-242 5 μM	TAK-242 10 μM	MH 50 μg/mL + TAK-242 10 μM	TAK-242 20 μM	MH 50 μg/mL + TAK-242 20 μM
1	106.263	76.2004	101.253	74.1127	92.9019	82.6722	95.1983	100.835	92.6931	87.8914
2	106.472	78.2881	101.541	66.6667	90.3661	73.4104	96.5318	93.2563	100.963	85.7418
3	98.2586	76.6859	99.3737	72.4426	94.572	81.0021	96.6597	104.175	87.4739	87.4739
4	99.3249	80.5395	97.1098	73.7958	86.5125	79.3834	92.4856	98.6513	97.6686	84.9711

## Sheet: Fig1E
Experiment
72 h	Control	MH 50 μg/mL + Control	TAK-242 1 μM	MH 50 μg/mL + TAK-242 1 μM	TAK-242 5 μM	MH 50 μg/mL + TAK-242 5 μM	TAK-242 10 μM	MH 50 μg/mL + TAK-242 10 μM	TAK-242 20 μM	MH 50 μg/mL + TAK-242 20 μM
1	111.374	73.9336	106.635	76.7773	99.5261	79.6209	104.739	88.1517	111.848	82.9384
2	101.422	71.564	117.179	79.4872	114.872	84.6154	116.41	104.615	112.82	100
3	112.821	83.0769	98.5782	75.3555	108.057	80.5687	92.4171	91.9431	103.317	84.8341
4	118.462	84.1026	117.436	72.3077	116.41	87.6923	115.385	100	103.077	97.4359

## Sheet: Fig2A
Experiment
unstimulated	MH 0 µg/mL	MH 2 µg/mL	MH 10 µg/mL	MH 50 µg/mL
1	189.962	250.357	317.462	512.068
2	325.184	456.204	412.531	446.126
3	369.058	472.748	369.058	676.67
4	164.268	92.401	154.002	369.604
5	82.1342	515.392	234.082	336.75
6	0	110.056	368.188	184.094
LPS (400 ng/mL)
1	397.989	414.765	478.515	498.647
2	745.12	644.336	677.931	966.847
3	538.418	763.078	538.418	804.554
4	164.268	127.308	254.616	373.711
5	123.201	613.953	229.976	355.23
6	62.0316	212.108	280.143	246.125
IFN-γ (150 U/ml)
1	307.396	300.686	273.844	397.989
2	476.361	412.531	382.296	506.597
3	355.233	521.136	372.515	545.331
4	201.229	69.8141	180.695	381.924
5	96.5077	336.75	178.642	289.523
6	58.0296	134.068	268.137	204.104
LPS (20 ng/mL) + IFN-γ (150 U/ml)
1	572.463	585.884	515.423	545.62
2	765.277	876.141	855.984	845.905
3	687.039	856.399	693.952	967.001
4	160.162	291.576	217.656	285.416
5	172.482	312.11	268.99	283.363
6	118.06	136.069	358.183	306.156

## Sheet: Fig2B
Experiment
unstimulated	MH 0 µg/mL	MH 2 µg/mL	MH 10 µg/mL	MH 50 µg/mL
1	3.68732	2.56877	2.84841	3.12805
2	1.84432	2.12599	2.97098	2.12599
3	1.56829	1.25552	1.25552	1.25552
4	0.834903	1.19803	1.92428	3.7399
5	1.12482	1.42727	1.42727	1.12482
LPS (400 ng/mL)
1	29.6935	34.4473	36.1251	33.888
2	39.5875	43.2491	48.0374	44.0941
3	21.2814	26.5797	25.991	26.2853
4	33.1577	32.8449	30.6555	32.2194
5	23.5064	23.5064	21.9941	21.9941
IFN-γ (150 U/ml)
1	12.6357	13.195	13.4746	3.40768
2	17.6176	17.6176	18.1809	17.8992
3	10.9792	11.2736	11.2736	10.6849
4	2.81935	2.81935	4.07042	5.32148
5	9.59351	8.9886	10.1984	13.8279
LPS (20 ng/mL) + IFN-γ (150 U/ml)
1	53.4626	52.9033	56.5386	55.9793
2	51.4174	51.4174	49.7274	48.6008
3	33.3497	34.8214	35.1158	34.2327
4	47.2321	47.2321	51.6109	48.796
5	40.1413	40.4438	36.5119	37.1168

## Sheet: Fig2C
Experiment
unstimulated	MH 0 µg/mL	MH 2 µg/mL	MH 10 µg/mL	MH 50 µg/mL
1	183.714	214.333	137.785	45.9284
2	293.814	310.137	244.845	310.137
3	144.666	57.8663	144.666	130.199
4	162.316	162.316	235.358	194.779
5	7.23328	14.4666	65.0995	137.432
6	166.365	86.7994	21.6999	101.266
LPS (400 ng/mL)
1	1117.59	1285.99	995.115	964.496
2	1077.32	799.827	1077.32	1093.64
3	614.829	542.496	585.896	614.829
4	40.5791	24.3474	97.3897	56.8107
5	556.963	462.93	701.628	795.661
6	650.995	397.83	578.663	759.495
IFN-γ (150 U/ml)
1	306.189	214.333	336.808	290.88
2	506.013	571.305	750.859	620.274
3	79.5661	108.499	238.698	216.999
4	649.265	657.381	592.454	576.222
5	202.532	166.365	151.899	296.565
6	231.465	101.266	137.432	260.398
LPS (20 ng/mL) + IFN-γ (150 U/ml)
1	995.115	949.187	1086.97	1086.97
2	881.443	1077.32	1061	1077.32
3	636.529	578.663	564.196	629.296
4	600.57	633.033	633.033	551.875
5	824.594	940.327	585.896	679.929
6	462.93	694.395	614.829	499.096

## Sheet: Fig2D
Experiment
unstimulated	MH 0 µg/mL	MH 2 µg/mL	MH 10 µg/mL	MH 50 µg/mL
1	64.3911	50.3056	86.5256	36.22
2	52.0782	34.0512	98.1475	66.0993
3	44.4909	112.71	44.4909	44.4909
4	51.7314	43.1095	91.9669	109.211
LPS (400 ng/mL)
1	607.691	802.877	672.082	597.63
2	266.4	288.433	258.388	224.337
3	613.975	370.758	352.961	456.774
4	382.237	298.892	293.144	350.624
IFN-γ (150 U/ml)
1	64.3911	20.1222	48.2933	38.2322
2	32.0482	14.0211	50.0752	50.0752
3	32.6267	32.6267	20.7624	234.319
4	68.9752	5.74793	20.1178	57.4793
LPS (20 ng/mL) + IFN-γ (150 U/ml)
1	573.483	460.799	378.298	537.263
2	558.84	480.722	366.551	396.596
3	323.301	183.896	183.896	180.93
4	629.399	649.516	655.264	684.004

## Sheet: Fig3A
Experiment
unstimulated	MH 0 µg/mL	MH 2 µg/mL	MH 10 µg/mL	MH 50 µg/mL
1	88.7127	80.0373	83.1157	88.7127
2	80.9257	89.3408	88.7798	92.2861
3	83.6735	83.6735	84.994	86.9148
4	91.7496	91.0384	92.3186	91.7496
5	81.2933	78.1755	80.3695	83.0254
6	104.2	73.4908	86.3517	88.4514
LPS (400 ng/mL)
1	41.9776	32.4627	37.7799	35.8209
2	25.1935	26.0062	22.9876	31.8112
3	57.9156	62.6649	55.409	58.3113
4	34.5021	44.6003	39.2707	56.2412
5	47.8992	51.2605	53.6615	62.6651
6	59.0551	51.706	41.2073	58.0052
IFN-γ (150 U/ml)
1	59.3284	61.0075	57.9291	60.7276
2	75.9189	79.8479	90.3675	88.3397
3	83.1269	84.0557	83.3591	85.3328
4	74.0533	79.6634	81.9074	80.7854
5	52.6559	46.7667	46.3049	50.2309
6	68.2415	46.7192	38.8451	51.4436
LPS (20 ng/mL) + IFN-γ (150 U/ml)
1	8.95522	7.27612	40.0187	6.71642
2	10.2662	3.16857	10.3929	11.4068
3	0.812693	0.348297	0	1.16099
4	21.504	14.1161	0	9.23483
5	8.16327	7.80312	7.92317	8.16327
6	16.7647	12.9412	44.7059	43.8235

[truncated: 5 more sheets: Fig3B, Fig4A, Fig4B, Fig5A, Fig5B]
